# Supplementary material for: The Characterization of Serum-Free Media on Human Mesenchymal Stem Cell Fibrochondrogenesis
Source: Bioengineering (Basel). 2025 May 19;12(5):546. doi: 10.3390/bioengineering12050546 (PMC12109459; doi:10.3390/bioengineering12050546)
Supplement: Supplementary file 1 [file bioengineering-12-00546-s001.zip]

Archive with 1 entries (1 files):
- bioengineering-3579535-supplementary.pdf
